# Supplementary material for: Determinants of Sporadic Shiga Toxin-Producing Escherichia coli (STEC) Infection in Denmark, 2018–2020: A Matched Case–Control Study
Source: Microorganisms. 2024 May 30;12(6):1109. doi: 10.3390/microorganisms12061109 (PMC11205556; doi:10.3390/microorganisms12061109)
Supplement: Supplementary file 1 [file microorganisms-12-01109-s001.zip]

Archive with 1 entries (1 files):
- microorganisms-3007433-supplementary.pdf
